# Supplementary material for: TET2 promotes tumor antigen presentation and T cell IFN-γ, which is enhanced by vitamin C
Source: JCI Insight. 2024 Nov 22;9(22):e175098. doi: 10.1172/jci.insight.175098 (PMC11601905; doi:10.1172/jci.insight.175098)
Supplement: Supporting data values [file jciinsight-9-175098-s080.xlsx]

## Sheet: Fig. 1A
Days	PBS Control										anti-PDL1										anti-PDL1+i.p. 1g/kg VitC										anti-PDL1+i.p. 4g/kg VitC										anti-PDL1+i.v. 0.25g/kg VitC
0	0	0	0	0	0	0	0	0	0	0	0	0	0	0	0	0	0	0	0	0	0	0	0	0	0	0	0	0	0	0	0	0	0	0	0	0	0	0	0	0	0	0	0	0	0	0	0	0	0
6	23.4259	9.03125	15.5277	45.2161	23.9614	15.6662	17.5208	10.7425	33.9305	10.627	34.324	18.0188	28.9764	34.9519	34.5767	11.8532	33.6	22.4663	8.45427	28.019	59.7694	26.1297	37.6957	29.2198	17.9843	35.3736	25.1184	34.2668	29.6854	23.1618	39.2989	17.1334	26.0748	8.44919	12.747	38.3425	22.669	8.7853	19.9314	14.1565	8.4873	12.5699	38.3201	20.171	17.9544	8.31613	23.6153	24.3602	21.4554
8	144.905	132.086	198.339	201.892	320.599	240.108	455.758	522.466	273.671	287.904	107.85	123.984	303.559	106.104	196.448	83.5507	248.703	223.402	74.9469	177.083	245.905	144.809	82.8287	120.771	88.0957	237.584	155.397	154.531	95.0239	44.184	163.038	45.8241	125.015	57.2773	78.8628	137.067	40.777	142.905	178.446	145.439	89.256	157.216	114.932	128.689	81.7357	73.737	78.4824	57.2998	96.058
10	390.797	380.982	469.68	620.144	986.554	636.821	1063.14	1346.57	876.325	859.779	191.726	191.087	640.311	195.643	262.253	168.52	505.094	456.423	172.675	484.202	655.581	482.156	182.16	365.274	232.625	616	229.192	300.165	193.973	131.641	211.731	84.986	359.183	159.051	197.43	260.416	107.206	467.223	358.799	250.737	218.821	429.112	222.798	220.829	125.719	217.125	247.295	126.799	445.272
12	833.67	624.732	900.495	1233.36	2100.9	1211.67	2023.43	2567.26	1556.5	1645.54	415.145	445.559	1146.24	539.179	652.44	393.337	1082.91	898.07	259.182	874.956	1162.23	828.465	377.834	703.146	466.193	1136.02	513.28	626.899	545.822	302.316	347.683	120.461	763.805	405.174	406.444	578.756	182.695	854.692	647.87	459.615	481.562	798.31	604.478	439.028	193.641	494.28	581.974	213.717	905.365
14	1439.56	974.747	1312	1642.26	3266.88	1824.33	2796.43	4065.87	2824.22	2774.89	619.147	567.152	2122.51	739.825	1012.91	547.79	1425.17	1714.76	372.601	1389.37	1935.13	1337.68	539.793	1201.35	651.719	1867.47	641.109	789.793	781.264	396.977	632.623	406.247	1185.58	490.522	493.434	809.272	525.186	1584.97	805.681	702.985	753.296	1271.39	1007.3	596.449	396.979	673.312	717.612	321.106	1330.35
16	1936.97	1356.58	1675.18	3284.51	4553.02	2327.09	3299.51	4890.26	3760.25	3368.5	840.672	650.014	3099.25	919.478	2498.21	810.996	1946.68	2547.17	528.305	2034.96	2340.65	1785.44	850.578	1597.54	911.437	2611.32	849.232	923.441	971.327	592.703	879.485	712.494	1540.03	748.126	471.323	920.164	909.794	2252.88	981.526	960.824	968.548	1553.82	1263.71	875.606	501.605	893.122	980.55	398.947	1507.37
Table Analyzed	Data 2		Table Analyzed	Data 3			Table Analyzed	Data 4			Table Analyzed	Data 5			Table Analyzed	Data 6			Table Analyzed	Data 7			Table Analyzed	Data 8			Table Analyzed	Data 9			Table Analyzed	Data 10			Table Analyzed	Data 11			Table Analyzed	Data 12			Table Analyzed	Data 13			Table Analyzed	Data 14
Column B	anti-PDL1		Column B	anti-PDL1+i.p. 1g/kg VitC			Column B	anti-PDL1+i.p. 4g/kg VitC			Column B	anti-PDL1+i.v. 0.25g/kg VitC			Column B	anti-PDL1+i.v. 1g/kg VitC			Column B	anti-PDL1+i.p. 1g/kg VitC			Column B	anti-PDL1+i.p. 4g/kg VitC			Column B	anti-PDL1+i.v. 0.25g/kg VitC			Column B	anti-PDL1+i.v. 1g/kg VitC			Column B	anti-PDL1+i.p. 4g/kg VitC			Column B	anti-PDL1+i.v. 1g/kg VitC			Column B	anti-PDL1+i.v. 0.25g/kg VitC			Column B	anti-PDL1+i.v. 0.25g/kg VitC
vs.	vs.		vs.	vs.			vs.	vs.			vs.	vs.			vs.	vs.			vs.	vs.			vs.	vs.			vs.	vs.			vs.	vs.			vs.	vs.			vs.	vs.			vs.	vs.			vs.	vs.
Column A	PBS Control		Column A	PBS Control			Column A	PBS Control			Column A	PBS Control			Column A	PBS Control			Column A	anti-PDL1			Column A	anti-PDL1			Column A	anti-PDL1			Column A	anti-PDL1			Column A	anti-PDL1+i.p. 1g/kg VitC			Column A	anti-PDL1+i.p. 1g/kg VitC			Column A	anti-PDL1+i.p. 1g/kg VitC			Column A	anti-PDL1+i.p. 4g/kg VitC
Unpaired t test			Unpaired t test				Unpaired t test				Unpaired t test				Unpaired t test				Unpaired t test				Unpaired t test				Unpaired t test				Unpaired t test				Unpaired t test				Unpaired t test				Unpaired t test				Unpaired t test
P value	0.108		P value	0.0165			P value	0.0015			P value	0.003			P value	<0.0001			P value	0.5187			P value	0.648			P value	0.5805			P value	0.0075			P value	1.3065			P value	0.0045			P value	1.677			P value	14.085
P value summary	ns		P value summary	*			P value summary	**			P value summary	***			P value summary	****			P value summary	ns			P value summary	ns			P value summary	ns			P value summary	**			P value summary	ns			P value summary	**			P value summary	ns			P value summary	ns
Significantly different (P < 0.05)?	No		Significantly different (P < 0.05)?	Yes			Significantly different (P < 0.05)?	Yes			Significantly different (P < 0.05)?	Yes			Significantly different (P < 0.05)?	Yes			Significantly different (P < 0.05)?	No			Significantly different (P < 0.05)?	Yes			Significantly different (P < 0.05)?	Yes			Significantly different (P < 0.05)?	Yes			Significantly different (P < 0.05)?	No			Significantly different (P < 0.05)?	Yes			Significantly different (P < 0.05)?	No			Significantly different (P < 0.05)?	No
One- or two-tailed P value?	Two-tailed		One- or two-tailed P value?	Two-tailed			One- or two-tailed P value?	Two-tailed			One- or two-tailed P value?	Two-tailed			One- or two-tailed P value?	Two-tailed			One- or two-tailed P value?	Two-tailed			One- or two-tailed P value?	Two-tailed			One- or two-tailed P value?	Two-tailed			One- or two-tailed P value?	Two-tailed			One- or two-tailed P value?	Two-tailed			One- or two-tailed P value?	Two-tailed			One- or two-tailed P value?	Two-tailed			One- or two-tailed P value?	Two-tailed
t, df	t=3.028, df=18		t, df	t=3.881, df=18			t, df	t=4.886, df=18			t, df	t=4.646, df=18			t, df	t=7.126, df=18			t, df	t=0.6583, df=18			t, df	t=2.175, df=18			t, df	t=2.230, df=18			t, df	t=4.204, df=18			t, df	t=1.809, df=18			t, df	t=4.479, df=18			t, df	t=1.672, df=18			t, df	t=0.07756, df=18
How big is the difference?			How big is the difference?				How big is the difference?				How big is the difference?				How big is the difference?				How big is the difference?				How big is the difference?				How big is the difference?				How big is the difference?				How big is the difference?				How big is the difference?				How big is the difference?				How big is the difference?
Mean of column A	3045		Mean of column A	3045			Mean of column A	3045			Mean of column A	3045			Mean of column A	3045			Mean of column A	1588			Mean of column A	1588			Mean of column A	1618			Mean of column A	1588			Mean of column A	1343			Mean of column A	1343			Mean of column A	1343			Mean of column A	1038
Mean of column B	1588		Mean of column B	1343			Mean of column B	1038			Mean of column B	1058			Mean of column B	300			Mean of column B	1343			Mean of column B	917.7			Mean of column B	907.5			Mean of column B	300			Mean of column B	917.7			Mean of column B	300			Mean of column B	907.5			Mean of column B	1058
Difference between means (B - A) ± SEM	-1458 ± 481.4		Difference between means (B - A) ± SEM	-1702 ± 438.5			Difference between means (B - A) ± SEM	-2008 ± 410.8			Difference between means (B - A) ± SEM	-1988 ± 427.8			Difference between means (B - A) ± SEM	-2745 ± 385.3			Difference between means (B - A) ± SEM	-244.2 ± 371.0			Difference between means (B - A) ± SEM	-669.9 ± 308.1			Difference between means (B - A) ± SEM	-710.1 ± 318.3			Difference between means (B - A) ± SEM	-1288 ± 306.3			Difference between means (B - A) ± SEM	-425.7 ± 235.3			Difference between means (B - A) ± SEM	-1043 ± 233.0			Difference between means (B - A) ± SEM	-435.9 ± 260.7			Difference between means (B - A) ± SEM	19.84 ± 255.8
95% confidence interval	-2469 to -446.1		95% confidence interval	-2623 to -780.7			95% confidence interval	-2871 to -1144			95% confidence interval	-2887 to -1089			95% confidence interval	-3555 to -1936			95% confidence interval	-1024 to 535.2			95% confidence interval	-1317 to -22.70			95% confidence interval	-1379 to -41.25			95% confidence interval	-1931 to -644.1			95% confidence interval	-920.0 to 68.62			95% confidence interval	-1533 to -553.9			95% confidence interval	-983.6 to 111.9			95% confidence interval	-517.6 to 557.3
R squared (eta squared)	0.3374		R squared (eta squared)	0.4556			R squared (eta squared)	0.5702			R squared (eta squared)	0.5453			R squared (eta squared)	0.7383			R squared (eta squared)	0.02351			R squared (eta squared)	0.2081			R squared (eta squared)	0.2165			R squared (eta squared)	0.4954			R squared (eta squared)	0.1539			R squared (eta squared)	0.527			R squared (eta squared)	0.1344			R squared (eta squared)	0.0003341
F test to compare variances			F test to compare variances				F test to compare variances				F test to compare variances				F test to compare variances				F test to compare variances				F test to compare variances				F test to compare variances				F test to compare variances				F test to compare variances				F test to compare variances				F test to compare variances				F test to compare variances
F, DFn, Dfd	1.616, 9, 9		F, DFn, Dfd	2.920, 9, 9			F, DFn, Dfd	5.594, 9, 9			F, DFn, Dfd	3.593, 9, 9			F, DFn, Dfd	27.41, 9, 9			F, DFn, Dfd	1.806, 9, 9			F, DFn, Dfd	14.03, 9, 9			F, DFn, Dfd	4.357, 9, 9			F, DFn, Dfd	16.96, 9, 9			F, DFn, Dfd	7.767, 9, 9			F, DFn, Dfd	9.389, 9, 9			F, DFn, Dfd	2.592, 9, 9			F, DFn, Dfd	1.557, 9, 9
P value	0.4855		P value	0.1262			P value	0.0172			P value	0.0704			P value	<0.0001			P value	0.3917			P value	0.0006			P value	0.0391			P value	0.0003			P value	0.0054			P value	0.0026			P value	0.1721			P value	0.52
P value summary	ns		P value summary	ns			P value summary	*			P value summary	ns			P value summary	****			P value summary	ns			P value summary	***			P value summary	*			P value summary	***			P value summary	**			P value summary	**			P value summary	ns			P value summary	ns
Significantly different (P < 0.05)?	No		Significantly different (P < 0.05)?	No			Significantly different (P < 0.05)?	Yes			Significantly different (P < 0.05)?	No			Significantly different (P < 0.05)?	Yes			Significantly different (P < 0.05)?	No			Significantly different (P < 0.05)?	Yes			Significantly different (P < 0.05)?	Yes			Significantly different (P < 0.05)?	Yes			Significantly different (P < 0.05)?	Yes			Significantly different (P < 0.05)?	Yes			Significantly different (P < 0.05)?	No			Significantly different (P < 0.05)?	No
Data analyzed			Data analyzed				Data analyzed				Data analyzed				Data analyzed				Data analyzed				Data analyzed				Data analyzed				Data analyzed				Data analyzed				Data analyzed				Data analyzed				Data analyzed
Sample size, column A	10		Sample size, column A	10			Sample size, column A	10			Sample size, column A	10			Sample size, column A	10			Sample size, column A	10			Sample size, column A	10			Sample size, column A	10			Sample size, column A	10			Sample size, column A	10			Sample size, column A	10			Sample size, column A	10			Sample size, column A	10
Sample size, column B	10		Sample size, column B	10			Sample size, column B	10			Sample size, column B	10			Sample size, column B	10			Sample size, column B	10			Sample size, column B	10			Sample size, column B	10			Sample size, column B	10			Sample size, column B	10			Sample size, column B	10			Sample size, column B	10			Sample size, column B	10
[truncated: 11 more columns]

## Sheet: Fig. 1B
This file can be opened by GraphPad Prism (version 5.00 or later).
This file contains 56 data tables and 56 info tables:
Survival of Data 3:Survival proportions
Survival of Data 3:# at risk
Survival of Data 3:Curve comparison
Survival of Data 3:Data summary
Survival of Data 7:Survival proportions
Survival of Data 7:# at risk
Survival of Data 7:Curve comparison
Survival of Data 7:Data summary
Survival of Data 8:Survival proportions
Survival of Data 8:# at risk
Survival of Data 8:Curve comparison
Survival of Data 8:Data summary
Survival of Data 10:Survival proportions
Survival of Data 10:# at risk
Survival of Data 10:Curve comparison
Survival of Data 10:Data summary
Survival of Data 11:Survival proportions
Survival of Data 11:# at risk
Survival of Data 11:Curve comparison
Survival of Data 11:Data summary
Survival of Data 12:Survival proportions
Survival of Data 12:# at risk
Survival of Data 12:Curve comparison
Survival of Data 12:Data summary
Survival of Data 13:Survival proportions
Survival of Data 13:# at risk
Survival of Data 13:Curve comparison
Survival of Data 13:Data summary
Survival of Data 14:Survival proportions
Survival of Data 14:# at risk
Survival of Data 14:Curve comparison
Survival of Data 14:Data summary
Survival of Data 15:Survival proportions
Survival of Data 15:# at risk
Survival of Data 15:Curve comparison
Survival of Data 15:Data summary
Survival of Data 16:Survival proportions
Survival of Data 16:# at risk
Survival of Data 16:Curve comparison
Survival of Data 16:Data summary
Survival of Data 17:Survival proportions
Survival of Data 17:# at risk
Survival of Data 17:Curve comparison
Survival of Data 17:Data summary
Survival of Data 16:Survival proportions
Survival of Data 16:# at risk
Survival of Data 16:Curve comparison
Survival of Data 16:Data summary
Survival of Data 18:Survival proportions
Survival of Data 18:# at risk
Survival of Data 18:Curve comparison
Survival of Data 18:Data summary
Survival of Data 19:Survival proportions
Survival of Data 19:# at risk
Survival of Data 19:Curve comparison
Survival of Data 19:Data summary
Survival of Data 3:Survival proportions
Days elapsed	PBS Control	anti-PDL1	anti-PDL1+i.p. 1g/kg VitC	anti-PDL1+i.p. 4g/kg VitC	anti-PDL1+i.v. 0.25g/kg VitC	anti-PDL1+i.v. 1g/kg VitC
0	100	100	100	100	100	100
16	70
17	50
18	30	90	90
19		80			90
20	20
21	0	70	60	80
22		60	50		80
24		30	30	60
25		10			60
26		0	20	30		90
27			10		40	80
28						60
29			0	20	30
30				0	10	50
31						30
32					0	20
36						0
Survival of Data 3:# at risk
Days elapsed	PBS Control	anti-PDL1	anti-PDL1+i.p. 1g/kg VitC	anti-PDL1+i.p. 4g/kg VitC	anti-PDL1+i.v. 0.25g/kg VitC	anti-PDL1+i.v. 1g/kg VitC
0	10	10	10	10	10	10
16	10
17	7
18	5	10	10
19		9			10
20	3
21	2	8	9	10
22		7	6		9
24		6	5	8
25		3			8
26		1	3	6		10
27			2		6	9
28						8
29			1	3	4
30				2	3	6
31						5
32					1	3
36						2
Survival of Data 3:Curve comparison
	Data Set-A
Comparison of Survival Curves
Log-rank (Mantel-Cox) test (recommended)
Chi square	72.3
df	5
P value	<0.0001
P value summary	****
Are the survival curves sig different?	Yes
Logrank test for trend (recommended)
Chi square	48.03
df	1
P value	<0.0001
P value summary	****
Sig. trend?	Yes
Survival of Data 3:Data summary
	PBS Control	anti-PDL1	anti-PDL1+i.p. 1g/kg VitC	anti-PDL1+i.p. 4g/kg VitC	anti-PDL1+i.v. 0.25g/kg VitC	anti-PDL1+i.v. 1g/kg VitC
Number of rows	60	60	60	60	60	60
# of blank rows	50	50	50	50	50	50
# rows with impossible data	0	0	0	0	0	0
# censored subjects	0	0	0	0	0	0
# deaths/events	10	10	10	10	10	10
Median survival	17.5	24	23	26	27	30.5
Survival of Data 7:Survival proportions
Days elapsed	PBS Control	anti-PDL1
Survival of Data 7:# at risk
Days elapsed	PBS Control	anti-PDL1
Survival of Data 7:Curve comparison
	Data Set-A	Data Set-B
Comparison of Survival Curves
Log-rank (Mantel-Cox) test
Chi square	12.56
df	1
P value	0.0004
P value summary	***
Are the survival curves sig different?	Yes
Gehan-Breslow-Wilcoxon test
Chi square	11.44
df	1
P value	0.0007
P value summary	***
Are the survival curves sig different?	Yes
Median survival
PBS Control	17.5
anti-PDL1	24
Ratio (and its reciprocal)	0.7292	1.371
95% CI of ratio	0.3035 to 1.752	0.5708 to 3.295
Hazard Ratio (Mantel-Haenszel)	A/B	B/A
Ratio (and its reciprocal)	9.597	0.1042
95% CI of ratio	2.748 to 33.52	0.02983 to 0.3639
Hazard Ratio (logrank)	A/B	B/A
Ratio (and its reciprocal)	3.498	0.2859
95% CI of ratio	1.219 to 10.04	0.09963 to 0.8202
Survival of Data 7:Data summary
	PBS Control	anti-PDL1
Number of rows	20	20
# of blank lines	10	10
# rows with impossible data	0	0
# censored subjects	0	0
# deaths/events	10	10
Median survival	17.5	24
Survival of Data 8:Survival proportions
Days elapsed	PBS Control	Data Set-B	anti-PDL1+i.p. 1g/kg VitC
0	100		100
16	70
17	50
18	30		90
20	20
21	0		60
22			50
24			30
26			20
27			10
29			0
Survival of Data 8:# at risk
Days elapsed	PBS Control	Data Set-B	anti-PDL1+i.p. 1g/kg VitC
0	10		10
16	10
17	7
18	5		10
20	3
21	2		9
22			6
24			5
26			3
27			2
29			1
Survival of Data 8:Curve comparison
	Data Set-A	Data Set-B
Comparison of Survival Curves
Log-rank (Mantel-Cox) test
Chi square	13.06
df	1
P value	0.0003
P value summary	***
Are the survival curves sig different?	Yes
Gehan-Breslow-Wilcoxon test
Chi square	12.14
df	1
P value	0.0005
P value summary	***
Are the survival curves sig different?	Yes
Median survival
PBS Control	17.5
anti-PDL1+i.p. 1g/kg VitC	23
Ratio (and its reciprocal)	0.7609	1.314
95% CI of ratio	0.3167 to 1.828	0.5470 to 3.158
Hazard Ratio (Mantel-Haenszel)	A/C	C/A
Ratio (and its reciprocal)	10.67	0.09371
95% CI of ratio	2.955 to 38.53	0.02595 to 0.3384
Hazard Ratio (logrank)	A/C	C/A
Ratio (and its reciprocal)	3.462	0.2889
95% CI of ratio	1.210 to 9.902	0.1010 to 0.8263
Survival of Data 8:Data summary
	PBS Control	Data Set-B	anti-PDL1+i.p. 1g/kg VitC
Number of rows	20		20
# of blank lines	10		10
# rows with impossible data	0		0
# censored subjects	0		0
# deaths/events	10		10
Median survival	17.5		23
Survival of Data 10:Survival proportions
Days elapsed	PBS Control	Data Set-B	Data Set-C	Data Set-D	anti-PDL1+i.v. 0.25g/kg VitC
0	100				100
16	70
17	50
18	30
19					90
20	20
21	0
22					80
25					60
27					40
29					30
30					10
32					0
Survival of Data 10:# at risk
Days elapsed	PBS Control	Data Set-B	Data Set-C	Data Set-D	anti-PDL1+i.v. 0.25g/kg VitC
0	10				10
16	10
17	7
18	5
19					10
20	3
21	2
22					9
25					8
27					6
29					4
30					3
32					1
Survival of Data 10:Curve comparison
	Data Set-A	Data Set-B
Comparison of Survival Curves
Log-rank (Mantel-Cox) test
Chi square	17.51
df	1
P value	<0.0001
P value summary	****
Are the survival curves sig different?	Yes
Gehan-Breslow-Wilcoxon test
Chi square	15.18
df	1
P value	<0.0001
P value summary	****
Are the survival curves sig different?	Yes
Median survival
PBS Control	17.5
anti-PDL1+i.v. 0.25g/kg VitC	27
Ratio (and its reciprocal)	0.6481	1.543
95% CI of ratio	0.2698 to 1.557	0.6422 to 3.707
Hazard Ratio (Mantel-Haenszel)	A/E	E/A
Ratio (and its reciprocal)	17.12	0.05841
95% CI of ratio	4.527 to 64.76	0.01544 to 0.2209
Hazard Ratio (logrank)	A/E	E/A
Ratio (and its reciprocal)	4.216	0.2372
95% CI of ratio	1.385 to 12.83	0.07792 to 0.7222
Survival of Data 10:Data summary
	PBS Control	Data Set-B	Data Set-C	Data Set-D	anti-PDL1+i.v. 0.25g/kg VitC
Number of rows	20				20
# of blank lines	10				10
# rows with impossible data	0				0
# censored subjects	0				0
# deaths/events	10				10
Median survival	17.5				27
Survival of Data 11:Survival proportions
Days elapsed	PBS Control	Data Set-B	Data Set-C	Data Set-D	Data Set-E	anti-PDL1+i.v. 1g/kg VitC
0	100					100
16	70
17	50
18	30
20	20
21	0
26						90
27						80
28						60
30						50
31						30
32						20
36						0
Survival of Data 11:# at risk
Days elapsed	PBS Control	Data Set-B	Data Set-C	Data Set-D	Data Set-E	anti-PDL1+i.v. 1g/kg VitC
0	10					10
16	10
17	7
18	5
20	3
21	2
26						10
27						9
28						8
30						6
31						5
32						3
36						2
Survival of Data 11:Curve comparison
	Data Set-A	Data Set-B
Comparison of Survival Curves
Log-rank (Mantel-Cox) test
Chi square	21.11
df	1
P value	<0.0001
P value summary	****
Are the survival curves sig different?	Yes
Gehan-Breslow-Wilcoxon test
Chi square	17.89
df	1
P value	<0.0001
P value summary	****
Are the survival curves sig different?	Yes
Median survival
PBS Control	17.5
anti-PDL1+i.v. 1g/kg VitC	30.5
Ratio (and its reciprocal)	0.5738	1.743
95% CI of ratio	0.2388 to 1.379	0.7254 to 4.187
Hazard Ratio (Mantel-Haenszel)	A/F	F/A
Ratio (and its reciprocal)	26.45	0.0378
95% CI of ratio	6.542 to 107.0	0.009349 to 0.1529
Hazard Ratio (logrank)	A/F	F/A
Ratio (and its reciprocal)	4.627	0.2161
95% CI of ratio	1.470 to 14.56	0.06867 to 0.6802
Survival of Data 11:Data summary
	PBS Control	Data Set-B	Data Set-C	Data Set-D	Data Set-E	anti-PDL1+i.v. 1g/kg VitC
Number of rows	20					20
# of blank lines	10					10
# rows with impossible data	0					0
# censored subjects	0					0
# deaths/events	10					10
Median survival	17.5					30.5
Survival of Data 12:Survival proportions
Days elapsed	Data Set-A	anti-PDL1	anti-PDL1+i.p. 1g/kg VitC
0		100	100
18		90	90
19		80
21		70	60
22		60	50
24		30	30
25		10
26		0	20
27			10
29			0
Survival of Data 12:# at risk
Days elapsed	Data Set-A	anti-PDL1	anti-PDL1+i.p. 1g/kg VitC
0		10	10
18		10	10
19		9
21		8	9
22		7	6
24		6	5
25		3
26		1	3
27			2
29			1
Survival of Data 12:Curve comparison
	Data Set-A	Data Set-B
Comparison of Survival Curves
Log-rank (Mantel-Cox) test
Chi square	0.51
df	1
P value	0.4751
P value summary	ns
Are the survival curves sig different?	No
Gehan-Breslow-Wilcoxon test
Chi square	0.02319
df	1
P value	0.879
P value summary	ns
Are the survival curves sig different?	No
Median survival
anti-PDL1	24
anti-PDL1+i.p. 1g/kg VitC	23
Ratio (and its reciprocal)	1.043	0.9583
95% CI of ratio	0.4343 to 2.507	0.3989 to 2.302
Hazard Ratio (Mantel-Haenszel)	B/C	C/B
Ratio (and its reciprocal)	1.474	0.6782
95% CI of ratio	0.5079 to 4.280	0.2336 to 1.969
Hazard Ratio (logrank)	B/C	C/B
Ratio (and its reciprocal)	1.302	0.7678
95% CI of ratio	0.5380 to 3.153	0.3171 to 1.859
Survival of Data 12:Data summary
	Data Set-A	anti-PDL1	anti-PDL1+i.p. 1g/kg VitC
Number of rows		20	20
# of blank lines		10	10
# rows with impossible data		0	0
# censored subjects		0	0
# deaths/events		10	10
Median survival		24	23
Survival of Data 13:Survival proportions
Days elapsed	Data Set-A	anti-PDL1	Data Set-C	anti-PDL1+i.p. 4g/kg VitC
0		100		100
18		90
19		80
21		70		80
22		60
24		30		60
25		10
26		0		30
29				20
30				0
Survival of Data 13:# at risk
Days elapsed	Data Set-A	anti-PDL1	Data Set-C	anti-PDL1+i.p. 4g/kg VitC
0		10		10
18		10
19		9
21		8		10
22		7
24		6		8
25		3
26		1		6
29				3
30				2
Survival of Data 13:Curve comparison
	Data Set-A	Data Set-B
Comparison of Survival Curves
Log-rank (Mantel-Cox) test
Chi square	5.128
df	1
P value	0.0235
P value summary	*
Are the survival curves sig different?	Yes
Gehan-Breslow-Wilcoxon test
Chi square	3.597
df	1
P value	0.0579
P value summary	ns
Are the survival curves sig different?	No
Median survival
anti-PDL1	24
anti-PDL1+i.p. 4g/kg VitC	26
Ratio (and its reciprocal)	0.9231	1.083
95% CI of ratio	0.3842 to 2.218	0.4509 to 2.603
Hazard Ratio (Mantel-Haenszel)	B/D	D/B
Ratio (and its reciprocal)	3.795	0.2635
95% CI of ratio	1.196 to 12.04	0.08308 to 0.8358
Hazard Ratio (logrank)	B/D	D/B
Ratio (and its reciprocal)	2.25	0.4445
95% CI of ratio	0.8704 to 5.814	0.1720 to 1.149
Survival of Data 13:Data summary
	Data Set-A	anti-PDL1	Data Set-C	anti-PDL1+i.p. 4g/kg VitC
Number of rows		20		20
# of blank lines		10		10
# rows with impossible data		0		0
# censored subjects		0		0
# deaths/events		10		10
Median survival		24		26
Survival of Data 14:Survival proportions
Days elapsed	Data Set-A	anti-PDL1	Data Set-C	Data Set-D	anti-PDL1+i.v. 0.25g/kg VitC
0		100			100
18		90
19		80			90
21		70
22		60			80
24		30
25		10			60
26		0
27					40
29					30
30					10
32					0
Survival of Data 14:# at risk
Days elapsed	Data Set-A	anti-PDL1	Data Set-C	Data Set-D	anti-PDL1+i.v. 0.25g/kg VitC
0		10			10
18		10
19		9			10
21		8
22		7			9
24		6
25		3			8
26		1
27					6
29					4
30					3
32					1
Survival of Data 14:Curve comparison
	Data Set-A	Data Set-B
Comparison of Survival Curves
Log-rank (Mantel-Cox) test
Chi square	8.052
df	1
P value	0.0045
P value summary	**
Are the survival curves sig different?	Yes
Gehan-Breslow-Wilcoxon test
Chi square	5.872
df	1
P value	0.0154
P value summary	*
Are the survival curves sig different?	Yes
Median survival
anti-PDL1	24
anti-PDL1+i.v. 0.25g/kg VitC	27
Ratio (and its reciprocal)	0.8889	1.125
95% CI of ratio	0.3700 to 2.136	0.4682 to 2.703
Hazard Ratio (Mantel-Haenszel)	B/E	E/B
Ratio (and its reciprocal)	5.572	0.1795
95% CI of ratio	1.701 to 18.25	0.05479 to 0.5879
Hazard Ratio (logrank)	B/E	E/B
Ratio (and its reciprocal)	2.765	0.3617
95% CI of ratio	1.025 to 7.458	0.1341 to 0.9757
Survival of Data 14:Data summary
	Data Set-A	anti-PDL1	Data Set-C	Data Set-D	anti-PDL1+i.v. 0.25g/kg VitC
Number of rows		20			20
# of blank lines		10			10
# rows with impossible data		0			0
# censored subjects		0			0
# deaths/events		10			10
Median survival		24			27
Survival of Data 15:Survival proportions
Days elapsed	Data Set-A	anti-PDL1	Data Set-C	Data Set-D	Data Set-E	anti-PDL1+i.v. 1g/kg VitC
0		100				100
18		90
19		80
21		70
22		60
24		30
25		10
26		0				90
27						80
28						60
30						50
31						30
32						20
36						0
Survival of Data 15:# at risk
Days elapsed	Data Set-A	anti-PDL1	Data Set-C	Data Set-D	Data Set-E	anti-PDL1+i.v. 1g/kg VitC
0		10				10
18		10
19		9
21		8
22		7
24		6
25		3
26		1				10
27						9
28						8
30						6
31						5
32						3
36						2
Survival of Data 15:Curve comparison
	Data Set-A	Data Set-B
Comparison of Survival Curves
Log-rank (Mantel-Cox) test
Chi square	19.78
df	1
P value	<0.0001
P value summary	****
Are the survival curves sig different?	Yes
Gehan-Breslow-Wilcoxon test
Chi square	17.22
df	1
P value	<0.0001
P value summary	****
Are the survival curves sig different?	Yes
Median survival
anti-PDL1	24
anti-PDL1+i.v. 1g/kg VitC	30.5
Ratio (and its reciprocal)	0.7869	1.271
95% CI of ratio	0.3275 to 1.891	0.5289 to 3.053
Hazard Ratio (Mantel-Haenszel)	B/F	F/B
Ratio (and its reciprocal)	21.97	0.04552
95% CI of ratio	5.629 to 85.73	0.01166 to 0.1776
Hazard Ratio (logrank)	B/F	F/B
Ratio (and its reciprocal)	4.558	0.2194
95% CI of ratio	1.456 to 14.27	0.07009 to 0.6866
Survival of Data 15:Data summary
	Data Set-A	anti-PDL1	Data Set-C	Data Set-D	Data Set-E	anti-PDL1+i.v. 1g/kg VitC
Number of rows		20				20
# of blank lines		10				10
# rows with impossible data		0				0
# censored subjects		0				0
# deaths/events		10				10
Median survival		24				30.5
Survival of Data 16:Survival proportions
Days elapsed	Data Set-A	Data Set-B	anti-PDL1+i.v. 1g/kg VitC	anti-PDL1+i.p. 4g/kg VitC
0			100	100
18			90
21			60	80
22			50
24			30	60
26			20	30
27			10
29			0	20
30				0
Survival of Data 16:# at risk
Days elapsed	Data Set-A	Data Set-B	anti-PDL1+i.v. 1g/kg VitC	anti-PDL1+i.p. 4g/kg VitC
0			10	10
18			10
21			9	10
22			6
24			5	8
26			3	6
27			2
29			1	3
30				2
Survival of Data 16:Curve comparison
	Data Set-A	Data Set-B
Comparison of Survival Curves
Log-rank (Mantel-Cox) test
Chi square	2.668
df	1
P value	0.1024
P value summary	ns
Are the survival curves sig different?	No
Gehan-Breslow-Wilcoxon test
Chi square	2.146
df	1
P value	0.143
P value summary	ns
Are the survival curves sig different?	No
Median survival
anti-PDL1+i.v. 1g/kg VitC	23
anti-PDL1+i.p. 4g/kg VitC	26
Ratio (and its reciprocal)	0.8846	1.13
95% CI of ratio	0.3682 to 2.125	0.4705 to 2.716
Hazard Ratio (Mantel-Haenszel)	C/D	D/C
Ratio (and its reciprocal)	2.485	0.4024
95% CI of ratio	0.8336 to 7.408	0.1350 to 1.200
Hazard Ratio (logrank)	C/D	D/C
Ratio (and its reciprocal)	1.829	0.5466
95% CI of ratio	0.7314 to 4.576	0.2185 to 1.367
Survival of Data 16:Data summary
	Data Set-A	Data Set-B	anti-PDL1+i.v. 1g/kg VitC	anti-PDL1+i.p. 4g/kg VitC
Number of rows			20	20
# of blank lines			10	10
# rows with impossible data			0	0
# censored subjects			0	0
# deaths/events			10	10
Median survival			23	26
Survival of Data 17:Survival proportions
Days elapsed	Data Set-A	Data Set-B	anti-PDL1+i.p. 1g/kg VitC	Data Set-D	anti-PDL1+i.v. 0.25g/kg VitC
0			100		100
18			90
19					90
21			60
22			50		80
24			30
25					60
26			20
27			10		40
29			0		30
30					10
32					0
Survival of Data 17:# at risk
Days elapsed	Data Set-A	Data Set-B	anti-PDL1+i.p. 1g/kg VitC	Data Set-D	anti-PDL1+i.v. 0.25g/kg VitC
0			10		10
18			10
19					10
21			9
22			6		9
24			5
25					8
26			3
27			2		6
29			1		4
30					3
32					1
Survival of Data 17:Curve comparison
	Data Set-A	Data Set-B
Comparison of Survival Curves
Log-rank (Mantel-Cox) test
Chi square	4.731
df	1
P value	0.0296
P value summary	*
Are the survival curves sig different?	Yes
Gehan-Breslow-Wilcoxon test
Chi square	4.03
df	1
P value	0.0447
P value summary	*
Are the survival curves sig different?	Yes
Median survival
anti-PDL1+i.p. 1g/kg VitC	23
anti-PDL1+i.v. 0.25g/kg VitC	27
Ratio (and its reciprocal)	0.8519	1.174
95% CI of ratio	0.3546 to 2.047	0.4886 to 2.820
Hazard Ratio (Mantel-Haenszel)	C/E	E/C
Ratio (and its reciprocal)	3.335	0.2999
95% CI of ratio	1.126 to 9.871	0.1013 to 0.8877
Hazard Ratio (logrank)	C/E	E/C
Ratio (and its reciprocal)	2.294	0.4359
95% CI of ratio	0.8844 to 5.950	0.1681 to 1.131
Survival of Data 17:Data summary
	Data Set-A	Data Set-B	anti-PDL1+i.p. 1g/kg VitC	Data Set-D	anti-PDL1+i.v. 0.25g/kg VitC
Number of rows			20		20
# of blank lines			10		10
# rows with impossible data			0		0
# censored subjects			0		0
# deaths/events			10		10
Median survival			23		27
Survival of Data 16:Survival proportions
Days elapsed	Data Set-A	Data Set-B	anti-PDL1+i.p. 1g/kg VitC	anti-PDL1+i.p. 4g/kg VitC
0			100	100
18			90
21			60	80
22			50
24			30	60
26			20	30
27			10
29			0	20
30				0
Survival of Data 16:# at risk
Days elapsed	Data Set-A	Data Set-B	anti-PDL1+i.p. 1g/kg VitC	anti-PDL1+i.p. 4g/kg VitC
0			10	10
18			10
21			9	10
22			6
24			5	8
26			3	6
27			2
29			1	3
30				2
Survival of Data 16:Curve comparison
	Data Set-A	Data Set-B
Comparison of Survival Curves
Log-rank (Mantel-Cox) test
Chi square	2.668
df	1
P value	0.1024
P value summary	ns
Are the survival curves sig different?	No
Gehan-Breslow-Wilcoxon test
Chi square	2.146
df	1
P value	0.143
P value summary	ns
Are the survival curves sig different?	No
Median survival
anti-PDL1+i.p. 1g/kg VitC	23
anti-PDL1+i.p. 4g/kg VitC	26
Ratio (and its reciprocal)	0.8846	1.13
95% CI of ratio	0.3682 to 2.125	0.4705 to 2.716
Hazard Ratio (Mantel-Haenszel)	C/D	D/C
Ratio (and its reciprocal)	2.485	0.4024
95% CI of ratio	0.8336 to 7.408	0.1350 to 1.200
Hazard Ratio (logrank)	C/D	D/C
Ratio (and its reciprocal)	1.829	0.5466
95% CI of ratio	0.7314 to 4.576	0.2185 to 1.367
Survival of Data 16:Data summary
	Data Set-A	Data Set-B	anti-PDL1+i.p. 1g/kg VitC	anti-PDL1+i.p. 4g/kg VitC
Number of rows			20	20
# of blank lines			10	10
# rows with impossible data			0	0
# censored subjects			0	0
# deaths/events			10	10
Median survival			23	26
Survival of Data 18:Survival proportions
Days elapsed	Data Set-A	Data Set-B	anti-PDL1+i.p. 1g/kg VitC	Data Set-D	Data Set-E	anti-PDL1+i.v. 1g/kg VitC
0			100			100
18			90
21			60
22			50
24			30
26			20			90
27			10			80
28						60
29			0
30						50
31						30
32						20
36						0
Survival of Data 18:# at risk
Days elapsed	Data Set-A	Data Set-B	anti-PDL1+i.p. 1g/kg VitC	Data Set-D	Data Set-E	anti-PDL1+i.v. 1g/kg VitC
0			10			10
18			10
21			9
22			6
24			5
26			3			10
27			2			9
28						8
29			1
30						6
31						5
32						3
36						2
Survival of Data 18:Curve comparison
	Data Set-A	Data Set-B
Comparison of Survival Curves
Log-rank (Mantel-Cox) test
Chi square	13.95
df	1
P value	0.0002
P value summary	***
Are the survival curves sig different?	Yes
Gehan-Breslow-Wilcoxon test
Chi square	12.9
df	1
P value	0.0003
P value summary	***
Are the survival curves sig different?	Yes
Median survival
anti-PDL1+i.p. 1g/kg VitC	23
anti-PDL1+i.v. 1g/kg VitC	30.5
Ratio (and its reciprocal)	0.7541	1.326
95% CI of ratio	0.3139 to 1.812	0.5519 to 3.186
Hazard Ratio (Mantel-Haenszel)	C/F	F/C
Ratio (and its reciprocal)	10.87	0.09198
95% CI of ratio	3.108 to 38.03	0.02630 to 0.3217
Hazard Ratio (logrank)	C/F	F/C
Ratio (and its reciprocal)	3.816	0.2621
95% CI of ratio	1.295 to 11.24	0.08895 to 0.7721
Survival of Data 18:Data summary
	Data Set-A	Data Set-B	anti-PDL1+i.p. 1g/kg VitC	Data Set-D	Data Set-E	anti-PDL1+i.v. 1g/kg VitC
Number of rows			20			20
# of blank lines			10			10
# rows with impossible data			0			0
# censored subjects			0			0
# deaths/events			10			10
Median survival			23			30.5
Survival of Data 19:Survival proportions
Days elapsed	Data Set-A	Data Set-B	Data Set-C	anti-PDL1+i.p. 4g/kg VitC	anti-PDL1+i.v. 0.25g/kg VitC
0				100	100
19					90
21				80
22					80
24				60
25					60
26				30
27					40
29				20	30
30				0	10
32					0
Survival of Data 19:# at risk
Days elapsed	Data Set-A	Data Set-B	Data Set-C	anti-PDL1+i.p. 4g/kg VitC	anti-PDL1+i.v. 0.25g/kg VitC
0				10	10
19					10
21				10
22					9
24				8
25					8
26				6
27					6
29				3	4
30				2	3
32					1
Survival of Data 19:Curve comparison
	Data Set-A	Data Set-B
Comparison of Survival Curves
Log-rank (Mantel-Cox) test
Chi square	0.6321
df	1
P value	0.4266
P value summary	ns
Are the survival curves sig different?	No
Gehan-Breslow-Wilcoxon test
Chi square	0.5187
df	1
P value	0.4714
P value summary	ns
Are the survival curves sig different?	No
Median survival
anti-PDL1+i.p. 4g/kg VitC	26
anti-PDL1+i.v. 0.25g/kg VitC	27
Ratio (and its reciprocal)	0.963	1.038
95% CI of ratio	0.4008 to 2.314	0.4322 to 2.495
Hazard Ratio (Mantel-Haenszel)	D/E	E/D
Ratio (and its reciprocal)	1.526	0.6553
95% CI of ratio	0.5384 to 4.325	0.2312 to 1.857
Hazard Ratio (logrank)	D/E	E/D
Ratio (and its reciprocal)	1.352	0.7398
95% CI of ratio	0.5571 to 3.280	0.3048 to 1.795
Survival of Data 19:Data summary
	Data Set-A	Data Set-B	Data Set-C	anti-PDL1+i.p. 4g/kg VitC	anti-PDL1+i.v. 0.25g/kg VitC
Number of rows				20	20
# of blank lines				10	10
# rows with impossible data				0	0
# censored subjects				0	0
# deaths/events				10	10
Median survival				26	27

## Sheet: Fig. 1C
Day	WT					TET2-KO-Clone 1					TET2-KO-Clone 2
0	0.0486	0.0406	0.0406	0.0416	0.0416	0.0416	0.0366	0.0366	0.0386	0.0366	0.0456	0.0396	0.0406	0.0396	0.0446
1	0.161	0.136	0.141	0.141	0.139	0.14	0.134	0.131	0.13	0.132	0.173	0.152	0.156	0.164	0.155
2	0.4087	0.3837	0.3757	0.2567	0.3547	0.3737	0.3637	0.3097	0.3167	0.3527	0.4067	0.3997	0.3737	0.377	0.3747
3	1.5298	1.3998	1.3638	1.7678	1.4988	1.4398	1.4388	1.4428	1.4378	1.4138	1.4708	1.3618	1.3408	1.3608	1.3968
	WT	Tet2KO-B26	Tet2KO-B29	Tet2KO-E31
log(inhibitor) vs. response -- Variable slope (four parameters)
Best-fit values
Bottom	0.08938	0.09871	0.09247	0.08824
Top	1.066	0.8045	0.9921	0.9881
LogIC50	1.853	2.094	2.15	1.464
HillSlope	1.057	1.307	0.9645	1.283
IC50	71.31	124.1	141.2	29.13
Span	0.9771	0.7058	0.8996	0.8999
95% CI (profile likelihood)
Bottom	0.06680 to 0.1104	0.08679 to 0.1099	0.05600 to 0.1215	0.06187 to 0.1136
Top	1.037 to 1.101	0.7741 to 0.8443	0.9053 to 1.179	0.9630 to 1.014
LogIC50	1.810 to 1.897	2.053 to 2.151	2.044 to 2.385	1.405 to 1.524
HillSlope	0.9325 to 1.203	1.075 to 1.732	0.6910 to 1.392	1.149 to 1.431
IC50	64.52 to 78.87	113.0 to 141.5	110.7 to 242.4	25.43 to 33.40
Goodness of Fit
Degrees of Freedom	16	16	16	16
R squared	0.9981	0.9987	0.9948	0.9968
Sum of Squares	0.005195	0.001882	0.009951	0.008676
Sy.x	0.01802	0.01084	0.02494	0.02329
Number of points
# of X values	20	20	20	20
# Y values analyzed	20	20	20	20

## Sheet: Fig. 1D
Days	WT+PBS										WT+VC										WT+anti-PDL1										WT+VC+anti-PDL1										KO+PBS
0	0	0	0	0	0	0	0	0	0	0	0	0	0	0	0	0	0	0	0	0	0	0	0	0	0	0	0	0	0	0	0	0	0	0	0	0	0	0	0	0	0	0	0	0	0	0	0	0	0
9	0	0	0	0	0	0	0	0	0	0	0	0	0	0	0	0	0	0	0	0	0	0	0	0	0	0	0	0	0	0	0	0	0	0	0	0	0	0	0	0	0	0	0	0	0	0	0	0	0
11	60.1886	82.0273	20.3538	81.6773	28.6994	28.5826	56.4797	77.2187	58.7091	37.5757	17.8056	21.7157	49.5935	50.6796	73.3543	78.3494	25.1217	43.1754	29.1272	82.4091	55.3896	47.3052	21.9935	29.8882	33.2076	47.4094	47.456	78.0656	45.7438	17.4829	56.6719	40.5514	30.9748	29.2055	32.0044	67.974	62.5	25.4634	11	24.9639	28.8844	34.209	82.0472	25.3904	39.2014	51.2516	37.7518	65.4719	23.5112
13	80.3972	106.799	49.7963	102.732	42.013	41.3259	75.9329	101.136	78.9277	57.4602	37.22	44.983	62.7061	79.0456	96.2959	93.0189	49.234	63.3365	52.1659	119.291	74.8851	64.6488	32.7254	42.5792	47.3212	63.3593	70.5123	102.083	62.7264	35.3321	76.1168	59.6575	44.3479	52.0847	45.1857	83.9078	81.4375	37.2204	38.0673	36.5798	41.6181	40.9313	106.807	37.809	59.9615	74.0941	53.1322	87.2685	35.2233
15	133.429	170.254	72.9506	150.176	79.3276	77.0573	127.244	162.68	122.085	99.5778	74.9511	74.6172	100.581	112.082	155.566	136.914	102.145	109.273	98.6533	187.551	88.5	76.8514	48.5914	28.8487	57.4298	79.7053	84.3263	118.604	74.6944	50.1768	70.4743	60.7782	47.4141	44.0288	56.6931	87.7929	63.328	39.9384	49.7685	39.2675	77.2931	95.1683	140.231	83.0413	103.732	114.141	95.1356	144.077	88.705
17	403.342	474.454	210.776	224.673	231.402	236.794	342.526	367.015	346.262	151.954	159.396	199.548	188.199	262.371	322.511	230.181	190.6	170.39	177.805	336.267	143.44	138.588	98.8831	87.9387	115.492	101.633	111.705	158.858	144.922	86.7933	88.081	80.7782	73.4141	60.5318	79.9127	94.7929	73.328	57.436	69.7685	49.2675	158.92	238.174	339.96	221.7	234.7	230.022	374.157	490.614	308.395
19	812.575	929.636	459.966	509.057	622.847	608.215	796.566	906.284	807.983	445.585	448	519.45	287.823	450.16	883.986	514.642	456.221	491.381	425.629	983.238	354.56	326.65	176.462	183.999	272.003	189.325	248.341	327.716	320.574	179.961	150.253	99.2885	111.586	89.8876	98.2045	110.521	98.4468	71.0722	79.314	86.6829	321.9	472.966	929.431	604.691	467.887	595.441	681.537	852.852	583.564
21	1794.53	1988.63	1230.69	1296.43	1326.62	1317.6	1626.13	1705.25	1647.56	1043.69	1243.69	1388.65	744.881	1173.19	1746.96	1217.31	1175.78	1036.96	1141.85	1896.52	556.996	520.089	264.762	319.714	444.072	328.302	351.088	655.113	511.646	314.87	294.136	147.235	162.418	108.147	59.6093	189.023	119.326	107.276	107.574	182.584	700.771	1054.13	1790.43	1278.63	1046.12	1140.52	1400.53	1673.86	1242.39
23	2802.07	3071.04	1949.19	2107.7	2376.34	2324.82	2763.01	3021.31	2802.13	1919.77	2371.14	2138.48	1476.3	2207.52	2964.82	2125.49	2241.62	2037.56	2481.3	3193.55	767.802	818.664	462.231	540.995	714.461	553.842	492.545	798.646	807.098	534.871	472.162	195.412	291.149	128.768	115.168	233.622	183.949	195.348	186.27	292.979	1266.92	1982.06	3064.9	2323.9	2370.49	2493.94	2501.04	2900.05	2268.51
Table Analyzed	Copy of CT-26 tumor growth			Table Analyzed	Copy of CT-26 tumor growth			Table Analyzed	Copy of CT-26 tumor growth			Table Analyzed	Copy of CT-26 tumor growth			Table Analyzed	Copy of CT-26 tumor growth			Table Analyzed	Copy of CT-26 tumor growth			Table Analyzed	Copy of CT-26 tumor growth			Table Analyzed	Copy of CT-26 tumor growth			Table Analyzed	Copy of CT-26 tumor growth			Table Analyzed	Copy of CT-26 tumor growth
Column B	WT+VC			Column C	WT+anti-PDL1			Column D	WT+VC+anti-PDL1			Column C	WT+anti-PDL1			Column D	WT+VC+anti-PDL1			Column D	WT+VC+anti-PDL1			Column E	KO+PBS			Column F	KO+VC			Column G	KO+anti-PDL1			Column H	KO+VC+anti-PDL1
vs.	vs.			vs.	vs.			vs.	vs.			vs.	vs.			vs.	vs.			vs.	vs.			vs.	vs.			vs.	vs.			vs.	vs.			vs.	vs.
Column A	WT+PBS			Column A	WT+PBS			Column A	WT+PBS			Column B	WT+VC			Column B	WT+VC			Column C	WT+anti-PDL1			Column C	WT+anti-PDL1			Column C	WT+anti-PDL1			Column C	WT+anti-PDL1			Column C	WT+anti-PDL1
Unpaired t test				Unpaired t test				Unpaired t test				Unpaired t test				Unpaired t test				Unpaired t test				Unpaired t test				Unpaired t test				Unpaired t test				Unpaired t test
P value	5.49			P value	<0.0001			P value	<0.0001			P value	<0.0001			P value	<0.0001			P value	<0.0001			P value	<0.0001			P value	<0.0001			P value	<0.0001			P value	<0.0001
P value summary	ns			P value summary	****			P value summary	****			P value summary	****			P value summary	****			P value summary	****			P value summary	****			P value summary	****			P value summary	****			P value summary	****
Significantly different (P < 0.05)?	No			Significantly different (P < 0.05)?	Yes			Significantly different (P < 0.05)?	Yes			Significantly different (P < 0.05)?	Yes			Significantly different (P < 0.05)?	Yes			Significantly different (P < 0.05)?	Yes			Significantly different (P < 0.05)?	Yes			Significantly different (P < 0.05)?	Yes			Significantly different (P < 0.05)?	Yes			Significantly different (P < 0.05)?	Yes
One- or two-tailed P value?	Two-tailed			One- or two-tailed P value?	Two-tailed			One- or two-tailed P value?	Two-tailed			One- or two-tailed P value?	Two-tailed			One- or two-tailed P value?	Two-tailed			One- or two-tailed P value?	Two-tailed			One- or two-tailed P value?	Two-tailed			One- or two-tailed P value?	Two-tailed			One- or two-tailed P value?	Two-tailed			One- or two-tailed P value?	Two-tailed
t, df	t=0.9274, df=18			t, df	t=12.92, df=18			t, df	t=16.23, df=18			t, df	t=10.53, df=18			t, df	t=13.44, df=18			t, df	t=7.471, df=18			t, df	t=10.02, df=18			t, df	t=11.88, df=18			t, df	t=12.68, df=18			t, df	t=11.65, df=18
How big is the difference?				How big is the difference?				How big is the difference?				How big is the difference?				How big is the difference?				How big is the difference?				How big is the difference?				How big is the difference?				How big is the difference?				How big is the difference?
Mean of column A	2514			Mean of column A	2514			Mean of column A	2514			Mean of column B	2324			Mean of column B	2324			Mean of column C	649.1			Mean of column C	649.1			Mean of column C	649.1			Mean of column C	649.1			Mean of column C	649.1
Mean of column B	2324			Mean of column C	649.1			Mean of column D	229.5			Mean of column C	649.1			Mean of column D	229.5			Mean of column D	229.5			Mean of column E	2424			Mean of column F	2526			Mean of column G	2354			Mean of column H	2302
Difference between means (B - A) ± SEM	-190.0 ± 204.8			Difference between means (C - A) ± SEM	-1865 ± 144.3			Difference between means (D - A) ± SEM	-2284 ± 140.8			Difference between means (C - B) ± SEM	-1675 ± 159.0			Difference between means (D - B) ± SEM	-2094 ± 155.8			Difference between means (D - C) ± SEM	-419.6 ± 56.16			Difference between means (E - C) ± SEM	1775 ± 177.2			Difference between means (F - C) ± SEM	1877 ± 158.0			Difference between means (G - C) ± SEM	1705 ± 134.4			Difference between means (H - C) ± SEM	1653 ± 141.9
95% confidence interval	-620.3 to 240.4			95% confidence interval	-2168 to -1561			95% confidence interval	-2580 to -1988			95% confidence interval	-2009 to -1341			95% confidence interval	-2422 to -1767			95% confidence interval	-537.6 to -301.6			95% confidence interval	1403 to 2148			95% confidence interval	1545 to 2209			95% confidence interval	1422 to 1987			95% confidence interval	1355 to 1951
R squared (eta squared)	0.0456			R squared (eta squared)	0.9026			R squared (eta squared)	0.936			R squared (eta squared)	0.8603			R squared (eta squared)	0.9094			R squared (eta squared)	0.7562			R squared (eta squared)	0.8479			R squared (eta squared)	0.887			R squared (eta squared)	0.8993			R squared (eta squared)	0.8829
F test to compare variances				F test to compare variances				F test to compare variances				F test to compare variances				F test to compare variances				F test to compare variances				F test to compare variances				F test to compare variances				F test to compare variances				F test to compare variances
F, DFn, Dfd	1.238, 9, 9			F, DFn, Dfd	8.992, 9, 9			F, DFn, Dfd	17.54, 9, 9			F, DFn, Dfd	11.13, 9, 9			F, DFn, Dfd	21.71, 9, 9			F, DFn, Dfd	1.950, 9, 9			F, DFn, Dfd	14.07, 9, 9			F, DFn, Dfd	10.96, 9, 9			F, DFn, Dfd	7.667, 9, 9			F, DFn, Dfd	8.660, 9, 9
P value	0.756			P value	0.0031			P value	0.0002			P value	0.0014			P value	<0.0001			P value	0.334			P value	0.0005			P value	0.0015			P value	0.0056			P value	0.0036
P value summary	ns			P value summary	**			P value summary	***			P value summary	**			P value summary	****			P value summary	ns			P value summary	***			P value summary	**			P value summary	**			P value summary	**
Significantly different (P < 0.05)?	No			Significantly different (P < 0.05)?	Yes			Significantly different (P < 0.05)?	Yes			Significantly different (P < 0.05)?	Yes			Significantly different (P < 0.05)?	Yes			Significantly different (P < 0.05)?	No			Significantly different (P < 0.05)?	Yes			Significantly different (P < 0.05)?	Yes			Significantly different (P < 0.05)?	Yes			Significantly different (P < 0.05)?	Yes
Data analyzed				Data analyzed				Data analyzed				Data analyzed				Data analyzed				Data analyzed				Data analyzed				Data analyzed				Data analyzed				Data analyzed
Sample size, column A	10			Sample size, column A	10			Sample size, column A	10			Sample size, column B	10			Sample size, column B	10			Sample size, column C	10			Sample size, column C	10			Sample size, column C	10			Sample size, column C	10			Sample size, column C	10
Sample size, column B	10			Sample size, column C	10			Sample size, column D	10			Sample size, column C	10			Sample size, column D	10			Sample size, column D	10			Sample size, column E	10			Sample size, column F	10			Sample size, column G	10			Sample size, column H	10
[truncated: 31 more columns]

## Sheet: Fig. 1E
Days	WT+PBS										WT+VC										WT+anti-PDL1										WT+VC+anti-PDL1										KO+PBS
0	0	0	0	0	0	0	0	0	0	0	0	0	0	0	0	0	0	0	0	0	0	0	0	0	0	0	0	0	0	0	0	0	0	0	0	0	0	0	0	0	0	0	0	0	0	0	0	0	0
9	0	0	0	0	0	0	0	0	0	0	0	0	0	0	0	0	0	0	0	0	0	0	0	0	0	0	0	0	0	0	0	0	0	0	0	0	0	0	0	0	0	0	0	0	0	0	0	0	0
11	60.1886	82.0273	20.3538	81.6773	28.6994	28.5826	56.4797	77.2187	58.7091	37.5757	17.8056	21.7157	49.5935	50.6796	73.3543	78.3494	25.1217	43.1754	29.1272	82.4091	55.3896	47.3052	21.9935	29.8882	33.2076	47.4094	47.456	78.0656	45.7438	17.4829	56.6719	40.5514	30.9748	29.2055	32.0044	67.974	62.5	25.4634	11	24.9639	28.8844	34.209	82.0472	25.3904	39.2014	51.2516	37.7518	65.4719	23.5112
13	80.3972	106.799	49.7963	102.732	42.013	41.3259	75.9329	101.136	78.9277	57.4602	37.22	44.983	62.7061	79.0456	96.2959	93.0189	49.234	63.3365	52.1659	119.291	74.8851	64.6488	32.7254	42.5792	47.3212	63.3593	70.5123	102.083	62.7264	35.3321	76.1168	59.6575	44.3479	52.0847	45.1857	83.9078	81.4375	37.2204	38.0673	36.5798	41.6181	40.9313	106.807	37.809	59.9615	74.0941	53.1322	87.2685	35.2233
15	133.429	170.254	72.9506	150.176	79.3276	77.0573	127.244	162.68	122.085	99.5778	74.9511	74.6172	100.581	112.082	155.566	136.914	102.145	109.273	98.6533	187.551	88.5	76.8514	48.5914	28.8487	57.4298	79.7053	84.3263	118.604	74.6944	50.1768	70.4743	60.7782	47.4141	44.0288	56.6931	87.7929	63.328	39.9384	49.7685	39.2675	77.2931	95.1683	140.231	83.0413	103.732	114.141	95.1356	144.077	88.705
17	403.342	474.454	210.776	224.673	231.402	236.794	342.526	367.015	346.262	151.954	159.396	199.548	188.199	262.371	322.511	230.181	190.6	170.39	177.805	336.267	143.44	138.588	98.8831	87.9387	115.492	101.633	111.705	158.858	144.922	86.7933	88.081	80.7782	73.4141	60.5318	79.9127	94.7929	73.328	57.436	69.7685	49.2675	158.92	238.174	339.96	221.7	234.7	230.022	374.157	490.614	308.395
19	812.575	929.636	459.966	509.057	622.847	608.215	796.566	906.284	807.983	445.585	448	519.45	287.823	450.16	883.986	514.642	456.221	491.381	425.629	983.238	354.56	326.65	176.462	183.999	272.003	189.325	248.341	327.716	320.574	179.961	150.253	99.2885	111.586	89.8876	98.2045	110.521	98.4468	71.0722	79.314	86.6829	321.9	472.966	929.431	604.691	467.887	595.441	681.537	852.852	583.564
21	1794.53	1988.63	1230.69	1296.43	1326.62	1317.6	1626.13	1705.25	1647.56	1043.69	1243.69	1388.65	744.881	1173.19	1746.96	1217.31	1175.78	1036.96	1141.85	1896.52	556.996	520.089	264.762	319.714	444.072	328.302	351.088	655.113	511.646	314.87	294.136	147.235	162.418	108.147	59.6093	189.023	119.326	107.276	107.574	182.584	700.771	1054.13	1790.43	1278.63	1046.12	1140.52	1400.53	1673.86	1242.39
23	2802.07	3071.04	1949.19	2107.7	2376.34	2324.82	2763.01	3021.31	2802.13	1919.77	2371.14	2138.48	1476.3	2207.52	2964.82	2125.49	2241.62	2037.56	2481.3	3193.55	767.802	818.664	462.231	540.995	714.461	553.842	492.545	798.646	807.098	534.871	472.162	195.412	291.149	128.768	115.168	233.622	183.949	195.348	186.27	292.979	1266.92	1982.06	3064.9	2323.9	2370.49	2493.94	2501.04	2900.05	2268.51
	Comparison of Survival Curves				Comparison of Survival Curves				Comparison of Survival Curves				Comparison of Survival Curves				Comparison of Survival Curves				Comparison of Survival Curves				Comparison of Survival Curves				Comparison of Survival Curves			Comparison of Survival Curves			Comparison of Survival Curves				Comparison of Survival Curves				Comparison of Survival Curves				Comparison of Survival Curves
	Log-rank (Mantel-Cox) test				Log-rank (Mantel-Cox) test				Log-rank (Mantel-Cox) test				Log-rank (Mantel-Cox) test				Log-rank (Mantel-Cox) test				Log-rank (Mantel-Cox) test				Log-rank (Mantel-Cox) test				Log-rank (Mantel-Cox) test			Log-rank (Mantel-Cox) test			Log-rank (Mantel-Cox) test				Log-rank (Mantel-Cox) test				Log-rank (Mantel-Cox) test				Log-rank (Mantel-Cox) test
	Chi square	17.2			Chi square	21.06			Chi square	0.008694			Chi square	15.03			Chi square	21.72			Chi square	0.009606			Chi square	6.163			Chi square	11.08		Chi square	17.01		Chi square	0.8411			Chi square	2.351			Chi square	1.216			Chi square	0.0374
	df	1			df	1			df	1			df	1			df	1			df	1			df	1			df	1		df	1		df	1			df	1			df	1			df	1
	P value	<0.0001			P value	<0.0001			P value	13.8855			P value	0.0015			P value	<0.0001			P value	13.8285			P value	0.195			P value	0.0135		P value	<0.0001		P value	0.3591			P value	0.1252			P value	0.2702			P value	0.8467
	P value summary	****			P value summary	****			P value summary	ns			P value summary	**			P value summary	****			P value summary	ns			P value summary	ns			P value summary	**		P value summary	****		P value summary	ns			P value summary	ns			P value summary	ns			P value summary	ns
	Are the survival curves sig different?	Yes			Are the survival curves sig different?	Yes			Are the survival curves sig different?	No			Are the survival curves sig different?	Yes			Are the survival curves sig different?	Yes			Are the survival curves sig different?	No			Are the survival curves sig different?	Yes			Are the survival curves sig different?	Yes		Are the survival curves sig different?	Yes		Are the survival curves sig different?	No			Are the survival curves sig different?	No			Are the survival curves sig different?	No			Are the survival curves sig different?	No
	Gehan-Breslow-Wilcoxon test				Gehan-Breslow-Wilcoxon test				Gehan-Breslow-Wilcoxon test				Gehan-Breslow-Wilcoxon test				Gehan-Breslow-Wilcoxon test				Gehan-Breslow-Wilcoxon test				Gehan-Breslow-Wilcoxon test				Gehan-Breslow-Wilcoxon test			Gehan-Breslow-Wilcoxon test			Gehan-Breslow-Wilcoxon test				Gehan-Breslow-Wilcoxon test				Gehan-Breslow-Wilcoxon test				Gehan-Breslow-Wilcoxon test
	Chi square	15.36			Chi square	17.81			Chi square	0.1467			Chi square	13.52			Chi square	18.02			Chi square	0.1449			Chi square	5.651			Chi square	10.51		Chi square	15.44		Chi square	0.7197			Chi square	1.928			Chi square	0.7753			Chi square	0.02306
	df	1			df	1			df	1			df	1			df	1			df	1			df	1			df	1		df	1		df	1			df	1			df	1			df	1
	P value	<0.0001			P value	<0.0001			P value	0.7017			P value	0.003			P value	<0.0001			P value	0.7035			P value	0.0174			P value	0.0012		P value	<0.0001		P value	0.3962			P value	0.165			P value	0.3786			P value	0.8793
	P value summary	****			P value summary	****			P value summary	ns			P value summary	**			P value summary	****			P value summary	ns			P value summary	*			P value summary	**		P value summary	****		P value summary	ns			P value summary	ns			P value summary	ns			P value summary	ns
	Are the survival curves sig different?	Yes			Are the survival curves sig different?	Yes			Are the survival curves sig different?	No			Are the survival curves sig different?	Yes			Are the survival curves sig different?	Yes			Are the survival curves sig different?	No			Are the survival curves sig different?	Yes			Are the survival curves sig different?	Yes		Are the survival curves sig different?	Yes		Are the survival curves sig different?	No			Are the survival curves sig different?	No			Are the survival curves sig different?	No			Are the survival curves sig different?	No
	Median survival				Median survival				Median survival				Median survival				Median survival				Median survival				Median survival				Median survival			Median survival			Median survival				Median survival				Median survival				Median survival
	WT+PBS	25			WT+PBS	25			WT+PBS	25			WT+VC	25.5			WT+VC	25.5			WT+VC	25.5			WT+anti-PDL1	31			WT+anti-PDL1	31		WT+VC+anti-PDL1	35.5		KO+PBS	24			KO+PBS	24			KO+PBS	24			KO+VC	25
	WT+anti-PDL1	31			WT+VC+anti-PDL1	35.5			KO+PBS	24			WT+anti-PDL1	31			WT+VC+anti-PDL1	35.5			KO+VC	25			WT+VC+anti-PDL1	35.5			KO+anti-PDL1	25.5		KO+VC+anti-PDL1	26		KO+VC	25			KO+VC+anti-PDL1	26			KO+anti-PDL1	25.5			KO+anti-PDL1	25.5
	Ratio (and its reciprocal)	0.8065	1.24		Ratio (and its reciprocal)	0.7042	1.42		Ratio (and its reciprocal)	1.042	0.96		Ratio (and its reciprocal)	0.8226	1.216		Ratio (and its reciprocal)	0.7183	1.392		Ratio (and its reciprocal)	1.02	0.9804		Ratio (and its reciprocal)	0.8732	1.145		Ratio (and its reciprocal)	1.216	0.8226	Ratio (and its reciprocal)	1.365	0.7324	Ratio (and its reciprocal)	0.96	1.042		Ratio (and its reciprocal)	0.9231	1.083		Ratio (and its reciprocal)	0.9412	1.063		Ratio (and its reciprocal)	0.9804	1.02
	95% CI of ratio	0.3357 to 1.938	0.5161 to 2.979		95% CI of ratio	0.2931 to 1.692	0.5910 to 3.412		95% CI of ratio	0.4336 to 2.503	0.3996 to 2.306		95% CI of ratio	0.3424 to 1.976	0.5060 to 2.921		95% CI of ratio	0.2990 to 1.726	0.5794 to 3.345		95% CI of ratio	0.4245 to 2.451	0.4081 to 2.355		95% CI of ratio	0.3635 to 2.098	0.4766 to 2.751		95% CI of ratio	0.5060 to 2.921	0.3424 to 1.976	95% CI of ratio	0.5683 to 3.280	0.3048 to 1.760	95% CI of ratio	0.3996 to 2.306	0.4336 to 2.503		95% CI of ratio	0.3842 to 2.218	0.4509 to 2.603		95% CI of ratio	0.3917 to 2.261	0.4422 to 2.553		95% CI of ratio	0.4081 to 2.355	0.4245 to 2.451
	Hazard Ratio (Mantel-Haenszel)	A/C	C/A		Hazard Ratio (Mantel-Haenszel)	A/D	D/A		Hazard Ratio (Mantel-Haenszel)	A/E	E/A		Hazard Ratio (Mantel-Haenszel)	B/C	C/B		Hazard Ratio (Mantel-Haenszel)	B/D	D/B		Hazard Ratio (Mantel-Haenszel)	B/F	F/B		Hazard Ratio (Mantel-Haenszel)	C/D	D/C		Hazard Ratio (Mantel-Haenszel)	C/G	G/C	Hazard Ratio (Mantel-Haenszel)	D/H	H/D	Hazard Ratio (Mantel-Haenszel)	E/F	F/E		Hazard Ratio (Mantel-Haenszel)	E/H	H/E		Hazard Ratio (Mantel-Haenszel)	E/G	G/E		Hazard Ratio (Mantel-Haenszel)	F/G	G/F
	Ratio (and its reciprocal)	16.63	0.06015		Ratio (and its reciprocal)	26.05	0.03839		Ratio (and its reciprocal)	0.9512	1.051		Ratio (and its reciprocal)	12.83	0.07793		Ratio (and its reciprocal)	28.2	0.03546		Ratio (and its reciprocal)	1.053	0.9498		Ratio (and its reciprocal)	4.064	0.2461		Ratio (and its reciprocal)	0.1307	7.65	Ratio (and its reciprocal)	0.05995	16.68	Ratio (and its reciprocal)	1.649	0.6065		Ratio (and its reciprocal)	2.331	0.4291		Ratio (and its reciprocal)	1.809	0.5527		Ratio (and its reciprocal)	1.107	0.9036
	95% CI of ratio	4.404 to 62.76	0.01593 to 0.2270		95% CI of ratio	6.473 to 104.8	0.009538 to 0.1545		95% CI of ratio	0.3321 to 2.724	0.3671 to 3.011		95% CI of ratio	3.532 to 46.62	0.02145 to 0.2831		95% CI of ratio	6.924 to 114.9	0.008706 to 0.1444		95% CI of ratio	0.3757 to 2.951	0.3389 to 2.662		95% CI of ratio	1.343 to 12.30	0.08133 to 0.7445		95% CI of ratio	0.03944 to 0.4332	2.309 to 25.35	95% CI of ratio	0.01574 to 0.2284	4.379 to 63.53	95% CI of ratio	0.5663 to 4.800	0.2083 to 1.766		95% CI of ratio	0.7903 to 6.873	0.1455 to 1.265		95% CI of ratio	0.6305 to 5.192	0.1926 to 1.586		95% CI of ratio	0.3960 to 3.093	0.3233 to 2.525
	Hazard Ratio (logrank)	A/C	C/A		Hazard Ratio (logrank)	A/D	D/A		Hazard Ratio (logrank)	A/E	E/A		Hazard Ratio (logrank)	B/C	C/B		Hazard Ratio (logrank)	B/D	D/B		Hazard Ratio (logrank)	B/F	F/B		Hazard Ratio (logrank)	C/D	D/C		Hazard Ratio (logrank)	C/G	G/C	Hazard Ratio (logrank)	D/H	H/D	Hazard Ratio (logrank)	E/F	F/E		Hazard Ratio (logrank)	E/H	H/E		Hazard Ratio (logrank)	E/G	G/E		Hazard Ratio (logrank)	F/G	G/F
	Ratio (and its reciprocal)	4.155	0.2407		Ratio (and its reciprocal)	4.65	0.2151		Ratio (and its reciprocal)	0.9659	1.035		Ratio (and its reciprocal)	3.867	0.2586		Ratio (and its reciprocal)	4.721	0.2118		Ratio (and its reciprocal)	1.038	0.9634		Ratio (and its reciprocal)	2.568	0.3894		Ratio (and its reciprocal)	0.2949	3.391	Ratio (and its reciprocal)	0.2465	4.056	Ratio (and its reciprocal)	1.404	0.712		Ratio (and its reciprocal)	1.77	0.5651		Ratio (and its reciprocal)	1.516	0.6598		Ratio (and its reciprocal)	1.077	0.9289
	95% CI of ratio	1.372 to 12.59	0.07945 to 0.7291		95% CI of ratio	1.475 to 14.66	0.06821 to 0.6781		95% CI of ratio	0.4020 to 2.321	0.4309 to 2.488		95% CI of ratio	1.307 to 11.44	0.08742 to 0.7651		95% CI of ratio	1.489 to 14.97	0.06680 to 0.6716		95% CI of ratio	0.4320 to 2.494	0.4009 to 2.315		95% CI of ratio	0.9679 to 6.814	0.1467 to 1.033		95% CI of ratio	0.1037 to 0.8385	1.193 to 9.643	95% CI of ratio	0.08204 to 0.7409	1.350 to 12.19	95% CI of ratio	0.5772 to 3.417	0.2926 to 1.733		95% CI of ratio	0.7106 to 4.407	0.2269 to 1.407		95% CI of ratio	0.6190 to 3.712	0.2694 to 1.616		95% CI of ratio	0.4478 to 2.588	0.3864 to 2.233
[truncated: 31 more columns]

## Sheet: Fig. 5A
WT PBS	WT VC	WT IFNg	WT VC+IFNg	KO1 PBS	KO1 VC	KO1 IFNg	KO1 VC+IFNg	KO2 PBS	KO2 VC	KO2 IFNg	KO2 VC+IFNg
12.3	20.6	41.5	48.2	5.27	7.92	9.06	9.13	5.39	7.47	8.53	13.5
7.54	18.3	38.8	60.6	6.18	10.3	11.5	12.7	6.89	12.6	13.7	14.2
8.16	21.3	52.3	53.7	6.41	9.07	9.76	11.5	8.81	10.3	11.9	15
12.3	19.7	47.1	53.7	3.03	9.27	9.74	9.78	7.08	8.49	11.9	13.6
Table Analyzed	Col: Entering replicate data		Table Analyzed	Col: Entering replicate data		Table Analyzed	Col: Entering replicate data
Column B	WT VC		Column C	WT IFNg		Column D	WT VC+IFNg
vs.	vs.		vs.	vs.		vs.	vs.
Column A	WT PBS		Column A	WT PBS		Column A	WT PBS
Unpaired t test			Unpaired t test			Unpaired t test
P value	0.0005		P value	<0.0001		P value	<0.0001
P value summary	***		P value summary	****		P value summary	****
Significantly different (P < 0.05)?	Yes		Significantly different (P < 0.05)?	Yes		Significantly different (P < 0.05)?	Yes
One- or two-tailed P value?	Two-tailed		One- or two-tailed P value?	Two-tailed		One- or two-tailed P value?	Two-tailed
t, df	t=6.856, df=6		t, df	t=10.66, df=6		t, df	t=15.44, df=6
How big is the difference?			How big is the difference?			How big is the difference?
Mean of column A	10.08		Mean of column A	10.08		Mean of column A	10.08
Mean of column B	19.98		Mean of column C	44.93		Mean of column D	54.05
Difference between means (B - A) ± SEM	9.900 ± 1.444		Difference between means (C - A) ± SEM	34.85 ± 3.271		Difference between means (D - A) ± SEM	43.98 ± 2.848
95% confidence interval	6.367 to 13.43		95% confidence interval	26.85 to 42.85		95% confidence interval	37.01 to 50.94
R squared (eta squared)	0.8868		R squared (eta squared)	0.9498		R squared (eta squared)	0.9754
F test to compare variances			F test to compare variances			F test to compare variances
F, DFn, Dfd	3.977, 3, 3		F, DFn, Dfd	5.420, 3, 3		F, DFn, Dfd	3.870, 3, 3
P value	0.2866		P value	0.1987		P value	0.2957
P value summary	ns		P value summary	ns		P value summary	ns
Significantly different (P < 0.05)?	No		Significantly different (P < 0.05)?	No		Significantly different (P < 0.05)?	No
Data analyzed			Data analyzed			Data analyzed
Sample size, column A	4		Sample size, column A	4		Sample size, column A	4
Sample size, column B	4		Sample size, column C	4		Sample size, column D	4

## Sheet: Fig. 5B
	OVA							B2M
	WT-PBS	WT-VC	KO-PBS	KO-VC				WT-PBS	WT-VC	KO-PBS	KO-VC
	6.16	18	7.95	6.53				17	56.3	16.6	21.7
	6.38	14.6	6.05	8.63				15.6	61.8	15.1	23.1
	7.39	16.4	5.64	7.15				15	49.4	18.5	21
								13.7	65.4	16.8	24.7
	Table Analyzed	WT-KO-VC-OVA
								Table Analyzed	WTKOVC-B2m
	Column B	WT-VC
	vs.	vs.						Column B	WT-VC
	Column A	WT-PBS						vs.	vs.
								Column A	WT-PBS
	Unpaired t test
	P value	0.0008						Unpaired t test
	P value summary	***						P value	<0.0001
	Significantly different (P < 0.05)?	Yes						P value summary	****
	One- or two-tailed P value?	Two-tailed						Significantly different (P < 0.05)?	Yes
	t, df	t=9.206, df=4						One- or two-tailed P value?	Two-tailed
								t, df	t=12.07, df=6
	How big is the difference?
	Mean of column A	6.643						How big is the difference?
	Mean of column B	16.33						Mean of column A	15.33
	Difference between means (B - A) ± SEM	9.690 ± 1.053						Mean of column B	58.23
	95% confidence interval	6.768 to 12.61						Difference between means (B - A) ± SEM	42.90 ± 3.553
	R squared (eta squared)	0.9549						95% confidence interval	34.21 to 51.59
								R squared (eta squared)	0.9605
	F test to compare variances
	F, DFn, Dfd	6.725, 2, 2						F test to compare variances
	P value	0.2589						F, DFn, Dfd	25.92, 3, 3
	P value summary	ns						P value	0.024
	Significantly different (P < 0.05)?	No						P value summary	*
								Significantly different (P < 0.05)?	Yes
	Data analyzed
	Sample size, column A	3						Data analyzed
	Sample size, column B	3						Sample size, column A	4
								Sample size, column B	4

## Sheet: Fig. 5E
	WT-PBS				WT-VC				KO-PBS				KO-VC
	8.17	10	9.45	5.1	19.9	19.5	19.1	21.8	11.7	11.5	13.4	11.7	7.82	10.2	10.5	10.2
Table Analyzed	CD69 calculation from B16-OVA syngeneic tumor treated with VC
Column B	WT-VC
vs.	vs.
Column A	WT-PBS
Unpaired t test
P value	<0.0001
P value summary	****
Significantly different (P < 0.05)?	Yes
One- or two-tailed P value?	Two-tailed
t, df	t=9.529, df=6
How big is the difference?
Mean of column A	8.18
Mean of column B	20.08
Difference between means (B - A) ± SEM	11.90 ± 1.248
95% confidence interval	8.840 to 14.95
R squared (eta squared)	0.938
F test to compare variances
F, DFn, Dfd	3.361, 3, 3
P value	0.346
P value summary	ns
Significantly different (P < 0.05)?	No
Data analyzed
Sample size, column A	4
Sample size, column B	4

## Sheet: Fig. 5G
	WT-PBS			WT-VC			WT-OT-I+PBS			WT-OT-I+VC			TET2-KO-PBS			TET2-KO-VC			TET2-KO-OT-I+PBS			TET2-KO-OT-I+VC
	1.02129	0.893627	1.08512	0.861703	0.829788	0.925533	0.351101	0.414938	0.446856	0.095755	0.159591	0.127673	1.27661	1.08512	1.24469	1.11703	1.08512	1.08512	1.18086	1.11703	0.989372	1.27661	1.14895	1.11703
Table Analyzed	B16-OVA+OT-I co-culture			Table Analyzed	B16-OVA+OT-I co-culture			Table Analyzed	B16-OVA+OT-I co-culture			Table Analyzed	B16-OVA+OT-I co-culture
Column B	WT-VC			Column C	WT-OT-I+PBS			Column D	WT-OT-I+VC			Column D	WT-OT-I+VC
vs.	vs.			vs.	vs.			vs.	vs.			vs.	vs.
Column A	WT-PBS			Column A	WT-PBS			Column A	WT-PBS			Column C	WT-OT-I+PBS
Unpaired t test				Unpaired t test				Unpaired t test				Unpaired t test
P value	0.1124			P value	0.0007			P value	0.0001			P value	0.0012
P value summary	ns			P value summary	***			P value summary	***			P value summary	**
Significantly different (P < 0.05)?	No			Significantly different (P < 0.05)?	Yes			Significantly different (P < 0.05)?	Yes			Significantly different (P < 0.05)?	Yes
One- or two-tailed P value?	Two-tailed			One- or two-tailed P value?	Two-tailed			One- or two-tailed P value?	Two-tailed			One- or two-tailed P value?	Two-tailed
t, df	t=2.029, df=4			t, df	t=9.465, df=4			t, df	t=14.73, df=4			t, df	t=8.222, df=4
How big is the difference?				How big is the difference?				How big is the difference?				How big is the difference?
Mean of column A	1			Mean of column A	1			Mean of column A	1			Mean of column C	0.4043
Mean of column B	0.8723			Mean of column C	0.4043			Mean of column D	0.1277			Mean of column D	0.1277
Difference between means (B - A) ± SEM	-0.1277 ± 0.06294			Difference between means (C - A) ± SEM	-0.5957 ± 0.06294			Difference between means (D - A) ± SEM	-0.8723 ± 0.05923			Difference between means (D - C) ± SEM	-0.2766 ± 0.03364
95% confidence interval	-0.3024 to 0.04707			95% confidence interval	-0.7705 to -0.4210			95% confidence interval	-1.037 to -0.7079			95% confidence interval	-0.3700 to -0.1832
R squared (eta squared)	0.5071			R squared (eta squared)	0.9573			R squared (eta squared)	0.9819			R squared (eta squared)	0.9441
F test to compare variances				F test to compare variances				F test to compare variances				F test to compare variances
F, DFn, Dfd	4.000, 2, 2			F, DFn, Dfd	3.999, 2, 2			F, DFn, Dfd	9.332, 2, 2			F, DFn, Dfd	2.333, 2, 2
P value	0.4			P value	0.4001			P value	0.1936			P value	0.6
P value summary	ns			P value summary	ns			P value summary	ns			P value summary	ns
Significantly different (P < 0.05)?	No			Significantly different (P < 0.05)?	No			Significantly different (P < 0.05)?	No			Significantly different (P < 0.05)?	No
Data analyzed				Data analyzed				Data analyzed				Data analyzed
Sample size, column A	3			Sample size, column A	3			Sample size, column A	3			Sample size, column C	3
Sample size, column B	3			Sample size, column C	3			Sample size, column D	3			Sample size, column D	3

## Sheet: Fig. 6C
TAP1
	WT+PBS			WT+VC			WT+IFN-γ			WT-IFN-γ+VC			KO-Clone1-+PBS			KO-Clone1+VC			KO-Clone1+IFN-γ			KO-Clone1-IFN-γ+VC			KO-Clone2-+PBS			KO-Clone2+VC			KO-Clone2+IFN-γ			KO-Clone2-IFN-γ+VC
	0.794795	1.08008	1.12446	5.20975	4.19989	5.87543	13.4611	11.379	13.7878	23.6403	23.6975	20.7641	0.380704	0.381564	0.276659	3.63132	2.1321	2.09305	8.3948	6.52107	6.42159	8.78821	12.0896	8.68405	0.54868	0.376467	0.32144	3.60265	3.64724	3.42289	7.45155	6.67604	7.4058	13.6352	10.583	10.4511
TAPBP
	WT+PBS			WT+VC			WT+IFN-γ			WT-IFN-γ+VC			KO-Clone1-+PBS			KO-Clone1+VC			KO-Clone1+IFN-γ			KO-Clone1-IFN-γ+VC			KO-Clone2-+PBS			KO-Clone2+VC			KO-Clone2+IFN-γ			KO-Clone2-IFN-γ+VC
	1.12515	0.949303	0.925702	2.96024	3.29913	2.36136	3.10667	3.25963	3.58934	4.99473	4.97549	5.31349	0.341458	0.35801	0.503257	0.203861	0.886562	0.413503	1.02279	1.65279	1.10038	2.62574	2.78079	2.91689	0.341082	0.432157	0.518746	0.806825	1.49334	0.864859	1.06885	2.12011	1.47139	3.02099	2.6353	3.49378

[truncated: 3 more sheets: Fig. 6E, Fig. 7E, Fig.S5C]
